# Supplementary material for: Structural Basis of Activity of HER2-Targeting Construct Composed of DARPin G3 and Albumin-Binding Domains
Source: Int J Mol Sci. 2024 Oct 22;25(21):11370. doi: 10.3390/ijms252111370 (PMC11545695; doi:10.3390/ijms252111370)
Supplement: Supplementary file 1 [file ijms-25-11370-s001.zip]

Archive with 1 entries (1 files):
- ijms-3244987-supplementary.pdf
